# Supplementary material for: Hyperglycemia increases SCO-spondin and Wnt5a secretion into the cerebrospinal fluid to regulate ependymal cell beating and glucose sensing
Source: PLoS Biol. 2023 Sep 21;21(9):e3002308. doi: 10.1371/journal.pbio.3002308 (PMC10513282; doi:10.1371/journal.pbio.3002308)
Supplement: S1 Data — Each tab includes data for individual panels of Figs 1F, 1L, 1W, 1X, 1Y, 1Z, 2K, 2L, 3H, 4L, 5C, 5E, 5I, 5K, 6C, 6D, 6E, 6H, 7F, 7G, 8C, 8F, 8I, 9D, 9E, and 9F. (XLSX) [file pbio.3002308.s011.xlsx]

## Sheet: FIG 1F
		GLUTs Expression analysis
x
	Graphed data				Statistic analysis					Raw data
	MFI (A.U.)	GLUT1			Table Analyzed	GLUT1	GLUT2	GLUT6		GLUT1	ROI 1	ROI 2	ROI 3	Mean
		Apical	Lateral							Apical 1	16.075	14.657	13.791	14.841
	1	14.841	60.5527		Column B	Lateral	Lateral	Lateral		Apical 2	11.694	12.724	12.246	12.2213
	2	12.2213	56.306		vs.	vs,	vs,	vs,		Apical 3	10.067	14.43	9.85	11.449
	3	11.449	58.097		Column A	Apical	Apical	Apical		Lateral 1	59.261	64.464	57.933	60.5527
	Mean	12.8371	58.3186							Lateral 2	61.077	44.685	63.156	56.306
	SD	1.77786	2.13198		Unpaired t test					Lateral 3	54.022	58.919	61.35	58.097
					P value	< 0,0001	< 0,0001	0.2963
		GLUT2			P value summary	****	****	ns		GLUT2	ROI 1	ROI 2	ROI 3	Mean
		Apical	Lateral		Significantly different? (P < 0.05)	Yes	Yes	No		Apical 1	116.919	106.579	112.595	112.031
	1	112.031	10.1477		One- or two-tailed P value?	Two-tailed	Two-tailed	Two-tailed		Apical 2	137.69	113.802	65.14	105.544
	2	105.544	13.794		t, df	t=28,38 df=4	t=20,26 df=4	t=1,200 df=4		Apical 3	107.869	131.574	127.105	122.183
	3	122.183	13.3783							Lateral 1	13.126	8.214	9.103	10.1477
	Mean	113.253	12.44		How big is the difference?					Lateral 2	10.225	15.654	15.503	13.794
	SD	8.38633	1.99607		Mean ± SEM of column A	12,84 ± 1,026 N=3	113,3 ± 4,842 N=3	12,99 ± 0,8954 N=3		Lateral 3	10.271	14.273	15.591	13.3783
					Mean ± SEM of column B	58,32 ± 1,231 N=3	12,44 ± 1,152 N=3	14,65 ± 1,049 N=3
		GLUT6			Difference between means	45,48 ± 1,603	-100,8 ± 4,977	1,655 ± 1,379		GLUT6	ROI 1	ROI 2	ROI 3	Mean
		Apical	Lateral		95% confidence interval	41,03 to 49,93	-114,6 to -86,99	-2,174 to 5,484		Apical 1	12.836	13.819	10.293	12.316
	1	12.316	15.5443		R square	0.9951	0.9903	0.2647		Apical 2	9.696	12.889	13.092	11.8923
	2	11.8923	15.8393							Apical 3	15.795	14.844	13.655	14.7647
	3	14.7647	12.555		F test to compare variances					Lateral 1	16.61	14.727	15.296	15.5443
	Mean	12.991	14.6462		F,DFn, Dfd	1,438, 2, 2	17,66, 2, 2	1,372, 2, 2		Lateral 2	15.812	17.013	14.693	15.8393
	SD	1.55058	1.81705		P value	0.8203	0.1072	0.843		Lateral 3	10.183	12.917	14.565	12.555
					P value summary	ns	ns	ns
					Significantly different? (P < 0.05)	No	No	No

## Sheet: FIG 1L
	NMR analysis. Percentage analysis of the area of the third ventricle in relation to the total area of the brain.
	Data				Statistic analysis
	Area (%)	Normo	10mM		Table Analyzed	Area
	Brain 1, seccion 3V	0.343423	0.43344
	Brain 2, seccion 3V	0.452489	0.322981		Column C	10mM
	Brain 3, seccion 3V	0.370157	0.375587		vs.	vs,
	Brain 4, seccion 3V	0.383256	0.283831		Column A	Normo
	Mean	0.387331	0.35396
	SD	0.0464937	0.0649678		Unpaired t test
					P value	0.4355
					P value summary	ns
					Significantly different? (P < 0.05)	No
					One- or two-tailed P value?	Two-tailed
					t, df	t=0,8354 df=6
					How big is the difference?
					Mean ± SEM of column A	0,3873 ± 0,02325 N=4
					Mean ± SEM of column B	0,3540 ± 0,03248 N=4
					Difference between means	-0,03337 ± 0,03995
					95% confidence interval	-0,1311 to 0,06437
					R square	0.1042
					F test to compare variances
					F,DFn, Dfd	1,953, 3, 3
					P value	0.5965
					P value summary	ns
					Significantly different? (P < 0.05)	No

## Sheet: FIG 1W
	Quantitative analysis of SCO-spondin immunoreactivity (cytoplasmic area of the cells) under different glycemic conditions.
	Graphed data						Statistic analysis
	MFI (A.U.)	Normo	5mM	10mM			Table Analyzed	Data 1						Number of families	1
	1	141.613	75.5803	50.727										Number of comparisons per family	3
	2	113.497	69.2007	60.7173			ANOVA summary							Alpha	0.05
	3	109.939	82.559	68.742			F	21.27
	4	160.054	97.746	49.5113			P value	0.0004						Tukey's multiple comparisons test	Mean Diff,	95% CI of diff,	Significant?	Summary
	Mean	131.276	81.2715	57.4244			P value summary	***
	SD	23.8494	12.2632	9.0628			Are differences among means statistically significant? (P < 0.05)	Yes						Normo vs. 5mM	50	17,74 to 82,27	Yes	**
							R square	0.8254						Normo vs. 10mM	73.85	41,59 to 106,1	Yes	***
														5mM vs. 10mM	23.85	-8,419 to 56,11	No	ns
							Brown-Forsythe test
							F (DFn, DFd)	3,708 (2, 9)
							P value	0.0669						Test details	Mean 1	Mean 2	Mean Diff,	SE of diff,	n1	n2	q	DF
							P value summary	ns
							Significantly different standard deviations? (P < 0.05)	No						Normo vs. 5mM	131.3	81.27	50	11.56	4	4	6.119	9
														Normo vs. 10mM	131.3	57.42	73.85	11.56	4	4	9.037	9
							Bartlett's test							5mM vs. 10mM	81.27	57.42	23.85	11.56	4	4	2.918	9
							Bartlett's statistic (corrected)	2.607
							P value	0.2715
							P value summary	ns
							Significantly different standard deviations? (P < 0.05)	No
							ANOVA table	SS	DF	MS	F (DFn, DFd)	P value
							Treatment (between columns)	11364	2	5682	F (2, 9) = 21,27	P = 0,0004
							Residual (within columns)	2404	9	267.1
							Total	13768	11
							Data summary
							Number of treatments (columns)	3
							Number of values (total)	12
	Raw data
		ROI 1	ROI 2	ROI 3	Mean
	Normo 1	146.256	134.548	144.034	141.613
	Normo 2	119.84	109.572	111.078	113.497
	Normo 3	118.769	102.421	108.628	109.939
	Normo 4	172.463	160.242	147.457	160.054
	5mM 1	81.4	70.534	74.807	75.5803
	5mM 2	75.001	64.332	68.269	69.2007
	5mM 3	99.086	69.186	79.405	82.559
	5mM 4	80.015	111.199	102.024	97.746
	10mM 1	56.349	47.279	48.553	50.727
	10mM 2	64.175	60.352	57.625	60.7173
	10mM 3	68.05	64.368	73.808	68.742
	10mM 4	57.604	40.898	50.032	49.5113

## Sheet: FIG 1X
	Quantitative analysis of SCO-spondin immunoreactivity (apical area of the cells) under different glycemic conditions
	Graphed data						Statistic analysis
	MFI (A.U.)	Normo	5mM	10mM			Table Analyzed	Data 1						Number of families	1
	1	122.816	59.3763	7.594										Number of comparisons per family	3
	2	114.491	52.688	6.08467			ANOVA summary							Alpha	0.05
	3	142.069	40.0823	17.2733			F	179.7
	4	121.903	51.2227	6.84367			P value	< 0,0001						Tukey's multiple comparisons test	Mean Diff,	95% CI of diff,	Significant?	Summary
	Mean	125.32	50.8423	9.44892			P value summary	****
	SD	11.7719	8.00329	5.25255			Are differences among means statistically significant? (P < 0.05)	Yes						Normo vs. 5mM	74.48	57,18 to 91,77	Yes	****
							R square	0.9756						Normo vs. 10mM	115.9	98,58 to 133,2	Yes	****
														5mM vs. 10mM	41.39	24,10 to 58,69	Yes	***
							Brown-Forsythe test
							F (DFn, DFd)	0,3818 (2, 9)
							P value	0.6932						Test details	Mean 1	Mean 2	Mean Diff,	SE of diff,	n1	n2	q	DF
							P value summary	ns
							Significantly different standard deviations? (P < 0.05)	No						Normo vs. 5mM	125.3	50.84	74.48	6.194	4	4	17	9
														Normo vs. 10mM	125.3	9.449	115.9	6.194	4	4	26.45	9
							Bartlett's test							5mM vs. 10mM	50.84	9.449	41.39	6.194	4	4	9.45	9
							Bartlett's statistic (corrected)	1.601
							P value	0.4491
							P value summary	ns
							Significantly different standard deviations? (P < 0.05)	No
							ANOVA table	SS	DF	MS	F (DFn, DFd)	P value
							Treatment (between columns)	27582	2	13791	F (2, 9) = 179,7	P < 0,0001
							Residual (within columns)	690.7	9	76.74
							Total	28272	11
							Data summary
							Number of treatments (columns)	3
							Number of values (total)	12
	Raw data
		ROI 1	ROI 2	ROI 3	Mean
	Normo 1	125.612	130.971	111.865	122.816
	Normo 2	120.363	102.256	120.854	114.491
	Normo 3	151.56	140.943	133.703	142.069
	Normo 4	118.573	130.137	116.998	121.903
	5mM 1	62.175	58.539	57.415	59.3763
	5mM 2	49.271	55.756	53.037	52.688
	5mM 3	39.284	44.744	36.219	40.0823
	5mM 4	51.708	51.845	50.115	51.2227
	10mM 1	4.537	10.564	7.681	7.594
	10mM 2	7.135	5.123	5.996	6.08467
	10mM 3	22.162	12.691	16.967	17.2733
	10mM 4	8.3	5.066	7.165	6.84367

## Sheet: FIG 1Y
	Quantification of Mander’s overlap coefficient for SCO-spondin vs KDEL in SCO cells under different glycemic conditions
	Graphed data					Statistic analysis
		Normo	5mM	10mM		Table Analyzed	MANDERS A						Number of families	1
	1	0.98575	0.822575	0.858975									Number of comparisons per family	3
	2	0.98965	0.80495	0.8428		ANOVA summary							Alpha	0.05
	3	0.99515	0.865075	0.871125		F	12.57
	4	0.98085	0.96425	0.840625		P value	0.0025						Tukey's multiple comparisons test	Mean Diff,	95% CI of diff,	Significant?	Summary	Adjusted P Value
	Mean	0.98785	0.864212	0.853381		P value summary	**
	SD	0.00605365	0.0713068	0.0143854		Are differences among means statistically significant? (P < 0.05)	Yes						Normo vs. 5mM	0.1236	0,04044 to 0,2068	Yes	**	0.0063
						R square	0.7364						Normo vs. 10mM	0.1345	0,05127 to 0,2177	Yes	**	0.0037
													5mM vs. 10mM	0.01083	-0,07237 to 0,09403	No	ns	0.9303
						Brown-Forsythe test
						F (DFn, DFd)	3,201 (2, 9)
						P value	0.0891						Test details	Mean 1	Mean 2	Mean Diff,	SE of diff,	n1	n2	q	DF
						P value summary	ns
						Significantly different standard deviations? (P < 0.05)	No						Normo vs. 5mM	0.9879	0.8642	0.1236	0.0298	4	4	5.867	9
													Normo vs. 10mM	0.9879	0.8534	0.1345	0.0298	4	4	6.381	9
						Bartlett's test							5mM vs. 10mM	0.8642	0.8534	0.01083	0.0298	4	4	0.514	9
						Bartlett's statistic (corrected)	13.01
						P value	0.0015
						P value summary	**
						Significantly different standard deviations? (P < 0.05)	Yes
						ANOVA table	SS	DF	MS	F (DFn, DFd)	P value
						Treatment (between columns)	0.04465	2	0.02232	F (2, 9) = 12,57	P = 0,0025
						Residual (within columns)	0.01598	9	0.001776
						Total	0.06063	11
						Data summary
						Number of treatments (columns)	3
						Number of values (total)	12
	Raw data
	Mander's Overlap coefficient A
		Normo 1	5mM 1	10mM 1
	ROI1 1	0.9899	0.9157	0.8911
	ROI1 2	0.9541	0.7823	0.8264
	ROI1 3	0.999	0.8812	0.9468
	ROI1 4	1	0.7111	0.7716
	Mean	0.98575	0.822575	0.858975
		Normo 2	5mM 2	10mM 2
	ROI1 1	0.971	0.8552	0.8646
	ROI1 2	0.9976	0.5951	0.7971
	ROI1 3	0.99	0.9073	0.8798
	ROI1 4	1	0.8622	0.8297
	Mean	0.98965	0.80495	0.8428
		Normo 3	5mM 3	10mM 3
	ROI1 1	1	0.7351	0.9721
	ROI1 2	1	0.9749	0.9361
	ROI1 3	0.9993	0.8955	0.742
	ROI1 4	0.9813	0.8548	0.8343
	Mean	0.99515	0.865075	0.871125
		Normo 4	5mM 4	10mM 4
	ROI1 1	0.9374	0.8858	0.8825
	ROI1 2	0.992	0.9719	0.888
	ROI1 3	0.994	0.9993	0.7777
	ROI1 4	1	1	0.8143
	Mean	0.98085	0.96425	0.840625

## Sheet: FIG 1Z
	Quantification of Mander’s overlap coefficient for KDEL vs SCO-spondin in SCO cells under different glycemic conditions
	Graphed data					Statistic analysis
		Normo	5mM	10mM		Table Analyzed	MANDERS B						Number of families	1
	1	0.88745	0.401	0.89135									Number of comparisons per family	3
	2	0.994225	0.5899	0.912825		ANOVA summary							Alpha	0.05
	3	0.9876	0.750675	0.8956		F	6.565
	4	0.90865	0.868425	0.87145		P value	0.0174						Tukey's multiple comparisons test	Mean Diff,	95% CI of diff,	Significant?	Summary	Adjusted P Value
	Mean	0.944481	0.6525	0.892806		P value summary	*
	SD	0.0543756	0.202841	0.0169977		Are differences among means statistically significant? (P < 0.05)	Yes						Normo vs. 5mM	0.292	0,05187 to 0,5321	Yes	*	0.0196
						R square	0.5933						Normo vs. 10mM	0.05167	-0,1885 to 0,2918	No	ns	0.8232
													5mM vs. 10mM	-0.2403	-0,4805 to -0,0001937	Yes	*	0.0498
						Brown-Forsythe test
						F (DFn, DFd)	7,801 (2, 9)
						P value	0.0108						Test details	Mean 1	Mean 2	Mean Diff,	SE of diff,	n1	n2	q	DF
						P value summary	*
						Significantly different standard deviations? (P < 0.05)	Yes						Normo vs. 5mM	0.9445	0.6525	0.292	0.08601	4	4	4.801	9
													Normo vs. 10mM	0.9445	0.8928	0.05167	0.08601	4	4	0.8497	9
						Bartlett's test							5mM vs. 10mM	0.6525	0.8928	-0.2403	0.08601	4	4	3.952	9
						Bartlett's statistic (corrected)	11.83
						P value	0.0027
						P value summary	**
						Significantly different standard deviations? (P < 0.05)	Yes
						ANOVA table	SS	DF	MS	F (DFn, DFd)	P value
						Treatment (between columns)	0.1943	2	0.09713	F (2, 9) = 6,565	P = 0,0174
						Residual (within columns)	0.1331	9	0.01479
						Total	0.3274	11
						Data summary
						Number of treatments (columns)	3
						Number of values (total)	12
	Raw data
	Mander's Overlap coefficient B
		Normo 1	5mM 1	10mM 1
	ROI1 1	0.8751	0.6018	0.9361
	ROI1 2	0.728	0.2637	0.8687
	ROI1 3	0.9859	0.4672	0.9665
	ROI1 4	0.9608	0.2713	0.7941
	Mean	0.88745	0.401	0.89135
		Normo 2	5mM 2	10mM 2
	ROI1 1	0.9942	0.5306	0.8894
	ROI1 2	0.9827	0.2905	0.8896
	ROI1 3	1	0.8097	0.9428
	ROI1 4	1	0.7288	0.9295
	Mean	0.994225	0.5899	0.912825
		Normo 3	5mM 3	10mM 3
	ROI1 1	0.9988	0.4937	0.9963
	ROI1 2	0.9903	0.8419	0.9827
	ROI1 3	0.9882	0.8345	0.7509
	ROI1 4	0.9731	0.8326	0.8525
	Mean	0.9876	0.750675	0.8956
		Normo 4	5mM 4	10mM 4
	ROI1 1	0.8154	0.6606	0.9315
	ROI1 2	0.8604	0.8184	0.9517
	ROI1 3	0.991	0.9947	0.7686
	ROI1 4	0.9678	1	0.834
	Mean	0.90865	0.868425	0.87145

## Sheet: FIG 2K
	Size of MVB-like EV secreted by SCO cells
	Graphed data					Statistic analysis
	Size (μm)	Normo	5mM	10mM		Table Analyzed	MVB size						Number of families	1
	1	0.933333	1.19333	1.18									Number of comparisons per family	3
	2	1.2	0.74	1.2		ANOVA summary							Alpha	0.05
	3	0.752632	0.6	1.61818		F	2.809
	Mean	0.961988	0.844444	1.33273		P value	0.1377						Tukey's multiple comparisons test	Mean Diff,	95% CI of diff,	Significant?	Summary	Adjusted P Value
	SD	0.225057	0.310149	0.247413		P value summary	ns
						Are differences among means statistically significant? (P < 0.05)	No						Normo vs. 5mM	0.1175	-0,5422 to 0,7773	No	ns	0.8519
						R square	0.4836						Normo vs. 10mM	-0.3707	-1,030 to 0,2890	No	ns	0.272
													5mM vs. 10mM	-0.4883	-1,148 to 0,1715	No	ns	0.1368
						Brown-Forsythe test
						F (DFn, DFd)	0,05917 (2, 6)
						P value	0.9431						Test details	Mean 1	Mean 2	Mean Diff,	SE of diff,	n1	n2	q	DF
						P value summary	ns
						Significantly different standard deviations? (P < 0.05)	No						Normo vs. 5mM	0.962	0.8444	0.1175	0.215	3	3	0.7731	6
													Normo vs. 10mM	0.962	1.333	-0.3707	0.215	3	3	2.438	6
						Bartlett's test							5mM vs. 10mM	0.8444	1.333	-0.4883	0.215	3	3	3.211	6
						Bartlett's statistic (corrected)
						P value
						P value summary
						Significantly different standard deviations? (P < 0.05)
						ANOVA table	SS	DF	MS	F (DFn, DFd)	P value
						Treatment (between columns)	0.3897	2	0.1948	F (2, 6) = 2,809	P = 0,1377
						Residual (within columns)	0.4161	6	0.06935
						Total	0.8058	8
						Data summary
						Number of treatments (columns)	3
						Number of values (total)	9
	Raw data
		Normo 1	5 mM 1	10 mM 1
		1.8	0.6	1
		1.6	1	0.5
		0.5	0.6	1.7
		0.5	0.5	1.8
		1	1.2	0.6
		1	0.5	1
		1	1.2	1
		1	2	2
		0.5	2	1.2
		1	2.3	1
		0.5	2.3
		1.4	2
		1	0.6
		1	0.6
		1	0.5
		1
		0.5
		0.5
	Media	0.933333	1.19333	1.18
	SD	0.38957	0.721572	0.500666
		Normo 2	5 mM 2	10 mM 2
		1	0.6	1.2
		1	0.6	1
		0.5	0.5	1.3
		1	1	1.2
		1	1	1
		1	1	1.3
		1.5	1	1.3
		1.5	0.5	1.5
		1.5	0.5	0.8
		1.5	0.4	1.4
		2.1	1
		0.5	1
		0.5	0.5
		1	1
		1	0.5
		2
		1
		2
	Media	1.2	0.74	1.2
	SD	0.499411	0.25579	0.210819
		Normo 3	5 mM 3	10 mM 3
		1.5	1	1.3
		0.5	0.5	1
		1	0.5	1.2
		0.5	0.5	0.9
		1.9	1	2.1
		0.5	1	2.5
		0.5	0.5	2.5
		0.5	0.5	2
		1.1	0.5	1.5
		0.3	0.3	2
		1.6	1	0.8
		0.7	0.4
		0.3	0.3
		1.5	0.5
		0.5	0.5
		0.3
		0.4
		0.4
		0.3
	Media	0.752632	0.6	1.61818
	SD	0.518545	0.259119	0.627404

## Sheet: FIG 2L
	Number of vesicles in MVB secreted by SCO cells.
	Graphed data
	(Number)	Normo	5mM	10mM		Table Analyzed	MVB number						Number of families	1
	1	0.888889	3.33333	4.9									Number of comparisons per family	3
	2	1.16667	2.86667	7.4		ANOVA summary							Alpha	0.05
	3	0.684211	2	8.27273		F	23.31
	Mean	0.913255	2.73333	6.85758		P value	0.0015						Tukey's multiple comparisons test	Mean Diff,	95% CI of diff,	Significant?	Summary	Adjusted P Value
	SD	0.242149	0.676593	1.75057		P value summary	**
						Are differences among means statistically significant? (P < 0.05)	Yes						Normo vs. 5mM	-1.82	-4,557 to 0,9170	No	ns	0.1834
						R square	0.886						Normo vs. 10mM	-5.944	-8,681 to -3,207	Yes	**	0.0013
													5mM vs. 10mM	-4.124	-6,861 to -1,387	Yes	**	0.0086
						Brown-Forsythe test
						F (DFn, DFd)	1,213 (2, 6)
						P value	0.3611						Test details	Mean 1	Mean 2	Mean Diff,	SE of diff,	n1	n2	q	DF
						P value summary	ns
						Significantly different standard deviations? (P < 0.05)	No						Normo vs. 5mM	0.9133	2.733	-1.82	0.8921	3	3	2.885	6
													Normo vs. 10mM	0.9133	6.858	-5.944	0.8921	3	3	9.424	6
						Bartlett's test							5mM vs. 10mM	2.733	6.858	-4.124	0.8921	3	3	6.538	6
						Bartlett's statistic (corrected)
						P value
						P value summary
						Significantly different standard deviations? (P < 0.05)
						ANOVA table	SS	DF	MS	F (DFn, DFd)	P value
						Treatment (between columns)	55.66	2	27.83	F (2, 6) = 23,31	P = 0,0015
						Residual (within columns)	7.162	6	1.194
						Total	62.82	8
						Data summary
						Number of treatments (columns)	3
						Number of values (total)	9
	Raw data
		Normo 1	5 mM 1	10 mM 1
		2	5	15
		0	4	1
		0	6	3
		0	3	6
		3	3	3
		3	2	6
		0	0	1
		0	1	7
		0	1	3
		0	3	4
		0	4
		3	8
		4	3
		0	3
		0	4
		0
		1
		0
	Media	0.888889	3.33333	4.9
	SD	1.40958	2.02367	4.09471
		Normo 2	5 mM 2	10 mM 2
		3	3	5
		1	4	6
		1	2	7
		0	5	5
		0	3	5
		3	3	7
		3	4	6
		3	0	24
		2	0	3
		4	4	6
		0	4
		1	6
		0	1
		0	0
		0	4
		0
		0
		0
	Media	1.16667	2.86667	7.4
	SD	1.42457	1.88478	5.94792
		Normo 3	5 mM 3	10 mM 3
		4	1	8
		0	1	4
		1	0	3
		0	0	9
		0	1	12
		0	1	12
		1	2	6
		1	5	5
		3	4	27
		0	3	0
		0	5	5
		0	3
		0	2
		0	0
		2	2
		0
		1
		0
		0
	Media	0.684211	2	8.27273
	SD	1.15723	1.69031	7.21236

## Sheet: FIG 3H
	Quantification of the number of SCO cell secretory granules in AAV-GFAP-Cre-GFP-injected hyperglycemic GLUT2loxp/loxp mice and AAV-GFAP-GFP-injected hyperglycemic GLUT2loxp/loxp mice.
	Graphed data				Statistic analysis
		Control Lox-GLUT2	Lox-Cre-GLUT2		Table Analyzed	Blebs
	1	0.777778	1.64706
	2	0.7	1.8125		Column B	Lox-Cre-GLUT2
	3	0.666667	1.28571		vs.	vs,
	Mean	0.714815	1.58176		Column A	Control Lox-GLUT2
	SD	0.0570178	0.269396
					Unpaired t test
					P value	0.0055
					P value summary	**
					Significantly different? (P < 0.05)	Yes
					One- or two-tailed P value?	Two-tailed
					t, df	t=5,453 df=4
					How big is the difference?
					Mean ± SEM of column A	0,7148 ± 0,03292 N=3
					Mean ± SEM of column B	1,582 ± 0,1555 N=3
					Difference between means	0,8669 ± 0,1590
					95% confidence interval	0,4255 to 1,308
					R square	0.8814
					F test to compare variances
					F,DFn, Dfd	22,32, 2, 2
					P value	0.0858
					P value summary	ns
					Significantly different? (P < 0.05)	No
	Raw data
		Control Lox-GLUT2 1	Lox-Cre-GLUT2 1
		0	2
		0	1
		0	3
		0	1
		0	0
		4	1
		1	7
		1	2
		1	1
			1
			1
			0
			1
			2
			1
			3
			1
	Media	0.777778	1.64706
	SD	1.30171	1.61791
		Control Lox-GLUT2 2	Lox-Cre-GLUT2 2
		2	1
		1	1
		1	1
		0	0
		0	1
		0	6
		0	2
		0	1
		0	3
		3	1
			1
			6
			1
			0
			1
			3
	Media	0.7	1.8125
	SD	1.05935	1.83371
		Control Lox-GLUT2 3	Lox-Cre-GLUT2 3
		0	1
		1	2
		2	0
		0	2
		0	0
		3	3
		0	0
		0	1
		0	3
			0
			1
			1
			2
			2
	Media	0.666667	1.28571
	SD	1.11803	1.06904

## Sheet: FIG 4L
	Quantification of Mander’s overlap coefficient for SCO-spondin and CD63 in SCO and ependymal cells under different glycemic conditions.
	Graphed data
		SCO - Cells			Ependyma - Cilia			Table Analyzed	Manders						Number of families	1
		Normo	5mM	10mM	5mM	10mM									Number of comparisons per family	10
	1	0.99535	0.826835	0.769625	0.09215	0.01145		ANOVA summary							Alpha	0.05
	2	0.98975	0.70515	0.747825	0.067525	0.04145		F	210.6
	3	0.99375	0.79615	0.838925	0.203725	0.0099		P value	< 0,0001						Tukey's multiple comparisons test	Mean Diff,	95% CI of diff,	Significant?	Summary	Adjusted P Value
	4		0.90925		0.1092			P value summary	****
	Mean	0.99295	0.809346	0.785458	0.11815	0.0209333		Are differences among means statistically significant? (P < 0.05)	Yes						Normo vs. 5mM	0.1836	0,04818 to 0,3190	Yes	**	0.0072
	SD	0.00288444	0.0842963	0.0475691	0.0595597	0.0177848		R square	0.986						Normo vs. 10mM	0.2075	0,06272 to 0,3523	Yes	**	0.0047
															Normo vs. 5mM	0.8748	0,7394 to 1,010	Yes	****	< 0,0001
								Brown-Forsythe test							Normo vs. 10mM	0.972	0,8272 to 1,117	Yes	****	< 0,0001
								F (DFn, DFd)	1,277 (4, 12)						5mM vs. 10mM	0.02389	-0,1115 to 0,1593	No	ns	0.9782
								P value	0.3325						5mM vs. 5mM	0.6912	0,5658 to 0,8166	Yes	****	< 0,0001
								P value summary	ns						5mM vs. 10mM	0.7884	0,6530 to 0,9238	Yes	****	< 0,0001
								Significantly different standard deviations? (P < 0.05)	No						10mM vs. 5mM	0.6673	0,5319 to 0,8027	Yes	****	< 0,0001
															10mM vs. 10mM	0.7645	0,6197 to 0,9093	Yes	****	< 0,0001
								Bartlett's test							5mM vs. 10mM	0.09722	-0,03821 to 0,2326	No	ns	0.214
								Bartlett's statistic (corrected)
								P value
								P value summary							Test details	Mean 1	Mean 2	Mean Diff,	SE of diff,	n1	n2	q	DF
								Significantly different standard deviations? (P < 0.05)
															Normo vs. 5mM	0.993	0.8093	0.1836	0.04249	3	4	6.111	12
								ANOVA table	SS	DF	MS	F (DFn, DFd)	P value		Normo vs. 10mM	0.993	0.7855	0.2075	0.04542	3	3	6.46	12
								Treatment (between columns)	2.606	4	0.6516	F (4, 12) = 210,6	P < 0,0001		Normo vs. 5mM	0.993	0.1182	0.8748	0.04249	3	4	29.12	12
								Residual (within columns)	0.03713	12	0.003095				Normo vs. 10mM	0.993	0.02093	0.972	0.04542	3	3	30.26	12
								Total	2.643	16					5mM vs. 10mM	0.8093	0.7855	0.02389	0.04249	4	3	0.7951	12
															5mM vs. 5mM	0.8093	0.1182	0.6912	0.03934	4	4	24.85	12
								Data summary							5mM vs. 10mM	0.8093	0.02093	0.7884	0.04249	4	3	26.24	12
								Number of treatments (columns)	5						10mM vs. 5mM	0.7855	0.1182	0.6673	0.04249	3	4	22.21	12
	Raw data							Number of values (total)	17						10mM vs. 10mM	0.7855	0.02093	0.7645	0.04542	3	3	23.8	12
		SCO Cells													5mM vs. 10mM	0.1182	0.02093	0.09722	0.04249	4	3	3.236	12
		Normo 1	Normo 2	Normo 3
	ROI 1	0.9995	1	1
	ROI 2	1	1	1
	ROI 3	0.996	0.9797	0.985
	ROI 4	0.9859	0.9793	0.99
	Mean	0.99535	0.98975	0.99375
		5mM 1	5mM 2	5mM 3	5mM 4
	ROI 1	0.8697	0.7981	0.8446	0.9089
	ROI 2	0.88484	0.6441	0.7653	0.8992
	ROI 3	0.7457	0.8201	0.8615	0.8927
	ROI 4	0.8071	0.5583	0.7132	0.9362
	Mean	0.826835	0.70515	0.79615	0.90925
		10mM 1	10mM 2	10mM 3
	ROI 1	0.7188	0.7592	0.8008
	ROI 2	0.8155	0.7639	0.8764
	ROI 3	0.7016	0.6577	0.7739
	ROI 4	0.8426	0.8105	0.9046
	Mean	0.769625	0.747825	0.838925
		Ependyma cilia
		5mM 1	5mM 2	5mM 3	5mM 4
	ROI 1	0.0711	0.1385	0.0373	0.0312
	ROI 2	0.0942	0.0438	0.1623	0.0578
	ROI 3	0.1822	0.0691	0.322	0.1537
	ROI 4	0.0211	0.0187	0.2933	0.1941
	Mean	0.09215	0.067525	0.203725	0.1092
		10mM 1	10mM 2	10mM 3
	ROI 1	0.0021	0.0452	0.0159
	ROI 2	0.0118	0.0161	0.011
	ROI 3	0.0147	0.0926	0.0033
	ROI 4	0.0172	0.0119	0.0094
	Mean	0.01145	0.04145	0.0099

[truncated: 16 more sheets: FIG 5C, FIG 5E, FIG 5I, FIG 5K, FIG 6C, FIG 6D, FIG 6E, FIG 6H, FIG 7F, FIG 7G, FIG 8C, FIG 8F, FIG 8I, FIG 9D, FIG 9E, FIG 9F]
